# Supplementary material for: Dispersion relation data for methylammonium lead triiodide perovskite deposited on a (100) silicon wafer using a two-step vapour-phase reaction process
Source: Data Brief. 2015 Nov 6;5:926–8. doi: 10.1016/j.dib.2015.10.026 (PMC4669473; doi:10.1016/j.dib.2015.10.026)
Supplement: Supplementary file 1 — Supplementary material [file mmc1.csv]

Wavelength (nm)	n	k
300.009583	1.980725	0.559247
301.600861	1.974124	0.563854
303.192139	1.967736	0.569127
304.783417	1.961613	0.575073
306.374725	1.955809	0.581694
307.966034	1.950383	0.588987
309.557373	1.945394	0.596945
311.148682	1.940905	0.605554
312.740051	1.93698	0.614791
314.33136	1.933684	0.624628
315.92276	1.931082	0.635029
317.514099	1.929235	0.645949
319.105499	1.928204	0.657335
320.696869	1.928045	0.669125
322.288269	1.928809	0.681251
323.879669	1.93054	0.693637
325.471069	1.933274	0.706198
327.0625	1.937041	0.718846
328.6539	1.941856	0.731488
330.245331	1.947729	0.744029
331.836792	1.954655	0.756369
333.428223	1.96262	0.768411
335.019684	1.971599	0.780059
336.611145	1.981552	0.791219
338.202576	1.992435	0.801804
339.794037	2.00419	0.81173
341.385529	2.016751	0.820922
342.97699	2.030045	0.829312
344.568481	2.043994	0.836844
346.159973	2.058512	0.843467
347.751434	2.073511	0.849143
349.342957	2.088903	0.853845
350.934418	2.104595	0.857552
352.52594	2.120497	0.860258
354.117401	2.136519	0.861963
355.708923	2.152577	0.862678
357.300415	2.168585	0.86242
358.891907	2.184467	0.861216
360.483429	2.200149	0.859098
362.074921	2.215562	0.856105
363.666443	2.230647	0.852282
365.257965	2.245347	0.847674
366.849457	2.259614	0.842334
368.440979	2.273406	0.836315
370.032471	2.286687	0.829672
371.623962	2.299428	0.82246
373.215485	2.311604	0.814735
374.806976	2.323199	0.806553
376.398499	2.3342	0.797967
377.98999	2.3446	0.789031
379.581482	2.354396	0.779796
381.173004	2.363589	0.770311
382.764465	2.372183	0.760621
384.355988	2.380188	0.750771
385.947449	2.387614	0.740803
387.538971	2.394474	0.730753
389.130432	2.400784	0.720658
390.721924	2.40656	0.71055
392.313416	2.411821	0.70046
393.904846	2.416587	0.690414
395.496338	2.420877	0.680437
397.087799	2.424712	0.670551
398.67926	2.428113	0.660776
400.270691	2.431102	0.651129
401.862122	2.433697	0.641626
403.453583	2.435922	0.63228
405.045013	2.437796	0.623103
406.636414	2.439338	0.614104
408.227844	2.440569	0.605292
409.819275	2.441508	0.596673
411.410706	2.442172	0.588255
413.002045	2.44258	0.58004
414.593445	2.442749	0.572033
416.184814	2.442694	0.564235
417.776215	2.442431	0.55665
419.367584	2.441976	0.549276
420.958923	2.441343	0.542116
422.550232	2.440545	0.535168
424.141602	2.439595	0.528432
425.73291	2.438505	0.521906
427.324219	2.437287	0.515589
428.915527	2.435952	0.509478
430.506836	2.434511	0.503572
432.098083	2.432974	0.497867
433.689362	2.431349	0.492362
435.280609	2.429646	0.487052
436.871887	2.427873	0.481936
438.463135	2.426039	0.477009
440.054352	2.42415	0.472269
441.645569	2.422214	0.467712
443.236725	2.420238	0.463335
444.827942	2.418229	0.459134
446.419098	2.416191	0.455107
448.010254	2.414132	0.451248
449.601379	2.412056	0.447556
451.192535	2.40997	0.444026
452.7836	2.407877	0.440655
454.374695	2.405784	0.43744
455.965759	2.403693	0.434377
457.556824	2.401611	0.431462
459.147888	2.399539	0.428693
460.738922	2.397485	0.426066
462.329987	2.395449	0.423578
463.920959	2.393437	0.421225
465.511963	2.391452	0.419003
467.102875	2.389497	0.416911
468.693848	2.387576	0.414944
470.28476	2.385691	0.413099
471.875671	2.383846	0.411372
473.466614	2.382044	0.409762
475.057465	2.380287	0.408263
476.648346	2.378578	0.406874
478.239166	2.37692	0.405591
479.829987	2.375316	0.40441
481.420746	2.373767	0.403328
483.011566	2.372276	0.402342
484.602295	2.370846	0.401449
486.193054	2.369478	0.400646
487.783752	2.368175	0.399928
489.374451	2.366938	0.399293
490.965149	2.36577	0.398738
492.555756	2.364672	0.398258
494.146393	2.363646	0.397851
495.737	2.362694	0.397513
497.327576	2.361817	0.397241
498.918152	2.361017	0.39703
500.508698	2.360294	0.396879
502.099213	2.359651	0.396782
503.689697	2.359088	0.396737
505.280182	2.358607	0.396739
506.870605	2.358208	0.396786
508.461029	2.357892	0.396873
510.051422	2.35766	0.396997
511.641785	2.357512	0.397155
513.232117	2.35745	0.397342
514.822449	2.357472	0.397555
516.41272	2.357579	0.39779
518.003052	2.357772	0.398043
519.593262	2.358051	0.398312
521.183472	2.358414	0.398591
522.773682	2.358863	0.398878
524.363831	2.359396	0.399168
525.953979	2.360013	0.399459
527.544067	2.360712	0.399746
529.134155	2.361494	0.400026
530.724182	2.362358	0.400296
532.314209	2.363301	0.400551
533.904175	2.364323	0.40079
535.494141	2.365423	0.401007
537.084106	2.366598	0.4012
538.67395	2.367848	0.401366
540.263855	2.36917	0.401502
541.853699	2.370563	0.401604
543.443481	2.372024	0.401669
545.033325	2.373551	0.401695
546.623047	2.375143	0.40168
548.212769	2.376796	0.401619
549.802429	2.378509	0.401511
551.39209	2.380278	0.401354
552.981689	2.382102	0.401145
554.571289	2.383976	0.400881
556.160828	2.3859	0.400561
557.750366	2.387868	0.400183
559.339844	2.38988	0.399746
560.929321	2.391931	0.399247
562.518677	2.394019	0.398684
564.108093	2.39614	0.398058
565.697449	2.398291	0.397366
567.286743	2.40047	0.396608
568.876099	2.402672	0.395782
570.465271	2.404895	0.394888
572.054565	2.407135	0.393925
573.643677	2.40939	0.392893
575.232788	2.411656	0.391792
576.821899	2.413929	0.390621
578.411011	2.416207	0.38938
580.000061	2.418486	0.38807
581.588989	2.420763	0.38669
583.177979	2.423036	0.385242
584.766907	2.4253	0.383725
586.355774	2.427554	0.382141
587.94458	2.429793	0.38049
589.533386	2.432016	0.378774
591.122192	2.434219	0.376992
592.710876	2.436399	0.375147
594.299561	2.438554	0.37324
595.888245	2.440682	0.371271
597.476807	2.442779	0.369244
599.065369	2.444843	0.367159
600.653931	2.446873	0.365017
602.242371	2.448865	0.362821
603.830811	2.450817	0.360573
605.419189	2.452729	0.358275
607.007568	2.454597	0.355927
608.595886	2.456419	0.353534
610.184143	2.458194	0.351096
611.772339	2.459921	0.348616
613.360535	2.461598	0.346097
614.94873	2.463223	0.343539
616.536804	2.464796	0.340947
618.124878	2.466314	0.338322
619.712891	2.467777	0.335666
621.300842	2.469184	0.332983
622.888794	2.470535	0.330274
624.476685	2.471827	0.327542
626.064453	2.473061	0.324789
627.652222	2.474236	0.322018
629.23999	2.475352	0.319232
630.827698	2.476408	0.316433
632.415344	2.477404	0.313623
634.00293	2.478341	0.310805
635.590515	2.479217	0.307981
637.17804	2.480033	0.305154
638.765503	2.480789	0.302327
640.352905	2.481486	0.299501
641.940247	2.482123	0.29668
643.527588	2.482701	0.293865
645.114868	2.483222	0.291059
646.702026	2.483684	0.288265
648.289246	2.484089	0.285484
649.876343	2.484438	0.282719
651.46344	2.484732	0.279972
653.050415	2.484971	0.277246
654.63739	2.485157	0.274543
656.224365	2.48529	0.271865
657.811218	2.485372	0.269214
659.398071	2.485404	0.266592
660.984802	2.485387	0.264002
662.571533	2.485323	0.261445
664.158203	2.485214	0.258923
665.744812	2.485059	0.25644
667.33136	2.484863	0.253996
668.917847	2.484625	0.251594
670.504333	2.484348	0.249235
672.090698	2.484033	0.246922
673.677124	2.483683	0.244656
675.263367	2.4833	0.242441
676.849609	2.482886	0.240276
678.435791	2.482443	0.238165
680.021912	2.481973	0.236109
681.608032	2.481479	0.234111
683.194031	2.480963	0.232171
684.779968	2.480428	0.230293
686.365906	2.479878	0.228478
687.951782	2.479315	0.226727
689.537537	2.478742	0.225043
691.123291	2.478162	0.223427
692.708984	2.47758	0.221882
694.294617	2.477	0.220409
695.880188	2.476424	0.219011
697.465698	2.475859	0.217688
699.051147	2.475308	0.216444
700.636597	2.474776	0.215279
702.221863	2.47427	0.214195
703.80719	2.473794	0.213194
705.392395	2.473356	0.212277
706.977539	2.472963	0.211446
708.562622	2.472621	0.210701
710.147705	2.47234	0.210045
711.732666	2.472128	0.209476
713.317627	2.471994	0.208995
714.902466	2.471951	0.208603
716.487244	2.472008	0.208297
718.072021	2.472178	0.208076
719.656677	2.472476	0.207936
721.241333	2.472915	0.207874
722.825806	2.473513	0.207884
724.410339	2.474286	0.207959
725.994751	2.475253	0.208087
727.579163	2.476432	0.208258
729.163452	2.477845	0.208454
730.747681	2.479512	0.208657
732.331848	2.481455	0.208842
733.915955	2.483694	0.20898
735.5	2.486249	0.209035
737.083984	2.489137	0.208967
738.667847	2.492372	0.208726
740.25177	2.495962	0.208256
741.835571	2.499907	0.207495
743.41925	2.504196	0.206372
745.002869	2.508806	0.204811
746.586487	2.513699	0.202735
748.170044	2.518816	0.200064
749.753479	2.524078	0.196726
751.336853	2.529388	0.192658
752.920166	2.534625	0.187815
754.503418	2.539654	0.182174
756.086609	2.544327	0.175745
757.669739	2.548496	0.168569
759.252808	2.552018	0.160726
760.835754	2.554768	0.152328
762.41864	2.55665	0.143515
764.001465	2.557602	0.134448
765.58429	2.557601	0.125295
767.166931	2.556664	0.116223
768.749573	2.554842	0.107384
770.332153	2.552217	0.098909
771.914673	2.548889	0.090901
773.497009	2.544971	0.083437
775.079407	2.540579	0.076563
776.661682	2.535826	0.070301
778.243835	2.530818	0.064653
779.825989	2.525647	0.059601
781.408081	2.520396	0.055117
782.990051	2.515131	0.051164
784.57196	2.509908	0.047702
786.153809	2.504771	0.044687
787.735535	2.499754	0.042075
789.317261	2.494883	0.039824
790.898865	2.490176	0.037894
792.480408	2.485646	0.036248
794.06189	2.481303	0.034853
795.64325	2.477154	0.033679
797.224548	2.473204	0.032697
798.805786	2.469462	0.031884
800.387024	2.465956	0.031213
801.968079	2.462691	0.030588
803.549072	2.459595	0.029977
805.130005	2.456638	0.029381
806.710876	2.453797	0.0288
808.291626	2.45106	0.028234
809.872375	2.448415	0.027681
811.453003	2.445852	0.027144
813.033569	2.443365	0.02662
814.614014	2.440947	0.02611
816.194458	2.438592	0.025615
817.77478	2.436297	0.025132
819.35498	2.434057	0.024663
820.935181	2.431869	0.024207
822.515259	2.429729	0.023764
824.095215	2.427635	0.023333
825.67511	2.425584	0.022915
827.255005	2.423574	0.022509
828.834656	2.421604	0.022115
830.414368	2.419671	0.021732
831.993958	2.417773	0.021361
833.573425	2.41591	0.021001
835.152954	2.414079	0.020652
836.732239	2.412279	0.020314
838.311523	2.41051	0.019986
839.890747	2.40877	0.019669
841.469849	2.407058	0.019361
843.048828	2.405373	0.019064
844.627747	2.403714	0.018776
846.206543	2.402081	0.018497
847.785339	2.400472	0.018227
849.364075	2.398888	0.017967
850.942566	2.397326	0.017715
852.521118	2.395787	0.017472
854.099487	2.394271	0.017238
855.677856	2.392776	0.017011
857.256165	2.391301	0.016792
858.83429	2.389847	0.016582
860.412415	2.388413	0.016378
861.990356	2.386998	0.016183
863.568237	2.385602	0.015994
865.146118	2.384225	0.015813
866.723816	2.382866	0.015638
868.301453	2.381525	0.01547
869.879028	2.3802	0.015309
871.456421	2.378893	0.015154
873.033875	2.377603	0.015006
874.611145	2.376329	0.014863
876.188354	2.375071	0.014727
877.765442	2.373829	0.014596
879.342468	2.372602	0.014471
880.919434	2.37139	0.014351
882.496277	2.370193	0.014237
884.073059	2.369011	0.014128
885.649719	2.367843	0.014024
887.226257	2.366689	0.013925
888.802734	2.365549	0.013831
890.379089	2.364422	0.013741
891.955383	2.363309	0.013656
893.531555	2.362209	0.013576
895.107727	2.361122	0.013499
896.683716	2.360047	0.013427
898.259644	2.358985	0.013359
899.835449	2.357936	0.013296
901.411255	2.356898	0.013236
902.986816	2.355873	0.013179
904.562378	2.354859	0.013127
906.137817	2.353857	0.013078
907.713196	2.352865	0.013032
909.288452	2.351886	0.01299
910.863647	2.350917	0.012951
912.43866	2.349959	0.012915
914.013672	2.349012	0.012882
915.588562	2.348076	0.012852
917.163391	2.347149	0.012826
918.737976	2.346233	0.012802
920.312622	2.345328	0.01278
921.887085	2.344432	0.012762
923.461548	2.343546	0.012746
925.035828	2.342669	0.012732
926.609985	2.341802	0.012721
928.184082	2.340945	0.012712
929.758118	2.340096	0.012706
931.332031	2.339257	0.012702
932.905762	2.338427	0.0127
934.479492	2.337606	0.0127
936.053101	2.336793	0.012702
937.626648	2.33599	0.012706
939.200012	2.335194	0.012711
940.773315	2.334407	0.012719
942.346497	2.333629	0.012728
943.919617	2.332858	0.01274
945.492554	2.332096	0.012752
947.065552	2.331342	0.012767
948.638306	2.330595	0.012783
950.21106	2.329856	0.0128
951.783569	2.329125	0.012819
953.356079	2.328401	0.012839
954.928528	2.327685	0.012861
956.500793	2.326976	0.012883
958.072937	2.326274	0.012908
959.64502	2.32558	0.012933
961.21698	2.324893	0.012959
962.788879	2.324212	0.012987
964.360657	2.323538	0.013016
965.932251	2.322872	0.013045
967.503784	2.322212	0.013076
969.075317	2.321558	0.013108
970.646606	2.320911	0.01314
972.217896	2.320271	0.013174
973.78894	2.319636	0.013208
975.359985	2.319009	0.013243
976.930847	2.318387	0.013279
978.501648	2.317771	0.013315
980.072388	2.317162	0.013353
981.642944	2.316558	0.013391
983.213501	2.31596	0.013429
984.783813	2.315369	0.013469
986.354126	2.314782	0.013509
987.924194	2.314202	0.013549
989.494324	2.313627	0.01359
991.06427	2.313058	0.013631
992.634094	2.312494	0.013673
994.203796	2.311935	0.013716
995.773315	2.311382	0.013759
997.342896	2.310834	0.013802
998.912292	2.310292	0.013846
1012.27179	2.305872	0.01423
1015.750671	2.304777	0.014333
1019.227905	2.303704	0.014436
1022.703796	2.302654	0.014541
1026.178101	2.301624	0.014645
1029.650879	2.300615	0.01475
1033.122314	2.299626	0.014855
1036.592285	2.298657	0.01496
1040.060791	2.297707	0.015065
1043.527832	2.296775	0.01517
1046.99353	2.295861	0.015274
1050.457886	2.294965	0.015378
1053.920776	2.294086	0.015481
1057.382446	2.293223	0.015584
1060.842651	2.292377	0.015685
1064.301514	2.291547	0.015787
1067.759155	2.290732	0.015887
1071.215576	2.289932	0.015986
1074.670532	2.289146	0.016084
1078.124268	2.288375	0.016182
1081.576904	2.287617	0.016278
1085.028076	2.286874	0.016373
1088.478149	2.286143	0.016467
1091.927002	2.285425	0.01656
1095.374634	2.28472	0.016651
1098.821045	2.284027	0.016741
1102.266357	2.283346	0.01683
1105.710571	2.282676	0.016918
1109.153564	2.282018	0.017004
1112.595459	2.281372	0.017089
1116.036133	2.280735	0.017172
1119.47583	2.28011	0.017254
1122.914429	2.279494	0.017335
1126.352051	2.278889	0.017414
1129.788452	2.278294	0.017492
1133.223877	2.277708	0.017569
1136.658447	2.277131	0.017644
1140.091919	2.276564	0.017718
1143.524292	2.276005	0.01779
1146.955811	2.275455	0.01786
1150.38623	2.274914	0.01793
1153.815796	2.274381	0.017998
1157.244385	2.273857	0.018064
1160.672119	2.27334	0.018129
1164.098999	2.27283	0.018193
1167.524902	2.272329	0.018255
1170.949951	2.271835	0.018316
1174.374146	2.271348	0.018375
1177.797485	2.270868	0.018433
1181.219971	2.270396	0.01849
1184.641724	2.269929	0.018545
1188.062622	2.26947	0.018599
1191.482666	2.269017	0.018651
1194.9021	2.26857	0.018703
1198.320557	2.26813	0.018752
1201.738525	2.267695	0.018801
1205.155518	2.267267	0.018848
1208.572021	2.266844	0.018894
1211.987671	2.266427	0.018939
1215.40271	2.266016	0.018982
1218.817139	2.26561	0.019024
1222.230713	2.265209	0.019065
1225.643799	2.264814	0.019105
1229.056396	2.264424	0.019143
1232.46814	2.264038	0.01918
1235.879395	2.263658	0.019216
1239.290039	2.263282	0.019251
1242.700073	2.262911	0.019285
1246.109619	2.262545	0.019317
1249.518677	2.262183	0.019349
1252.927002	2.261826	0.019379
1256.335083	2.261472	0.019408
1259.742432	2.261124	0.019436
1263.149536	2.260779	0.019464
1266.55603	2.260438	0.019489
1269.962158	2.260102	0.019514
1273.367798	2.259769	0.019538
1276.772949	2.25944	0.019561
1280.177856	2.259115	0.019583
1283.582275	2.258793	0.019604
1286.986206	2.258476	0.019624
1290.389893	2.258161	0.019643
1293.793213	2.25785	0.019661
1297.196289	2.257543	0.019678
1300.598999	2.257239	0.019694
1304.001343	2.256938	0.019709
1307.403564	2.25664	0.019723
1310.805298	2.256346	0.019737
1314.206787	2.256055	0.019749
1317.608154	2.255766	0.019761
1321.009277	2.255481	0.019771
1324.410156	2.255198	0.019781
1327.810791	2.254919	0.019791
1331.211304	2.254642	0.019799
1334.611572	2.254368	0.019807
1338.011719	2.254097	0.019813
1341.411865	2.253828	0.019819
1344.811646	2.253562	0.019825
1348.211426	2.253299	0.019829
1351.611084	2.253038	0.019833
1355.010742	2.252779	0.019836
1358.410278	2.252523	0.019838
1361.809692	2.25227	0.01984
1365.209106	2.252018	0.019841
1368.608521	2.251769	0.019841
1372.007935	2.251523	0.01984
1375.407349	2.251278	0.019839
1378.806763	2.251036	0.019837
1382.206177	2.250795	0.019835
1385.605713	2.250557	0.019832
1389.005127	2.250321	0.019828
1392.404785	2.250087	0.019824
1395.804443	2.249855	0.019819
1399.204346	2.249625	0.019814
1402.604248	2.249397	0.019808
1406.004395	2.249171	0.019801
1409.404541	2.248946	0.019794
1412.804932	2.248724	0.019786
1416.205566	2.248503	0.019778
1419.606323	2.248284	0.019769
1423.007324	2.248067	0.01976
1426.408447	2.247851	0.01975
1429.809937	2.247637	0.019739
1433.21167	2.247425	0.019729
1436.613525	2.247214	0.019717
1440.015869	2.247005	0.019705
1443.418335	2.246798	0.019693
1446.821167	2.246592	0.01968
1450.224365	2.246387	0.019667
1453.62793	2.246185	0.019653
1457.031738	2.245983	0.019639
1460.436035	2.245783	0.019625
1463.840576	2.245584	0.01961
1467.245605	2.245387	0.019594
1470.651123	2.245192	0.019578
1474.056885	2.244997	0.019562
1477.463135	2.244804	0.019545
1480.869873	2.244612	0.019528
1484.2771	2.244421	0.019511
1487.684814	2.244232	0.019493
1491.093018	2.244044	0.019475
1494.501831	2.243857	0.019456
1497.911133	2.243672	0.019437
1501.320923	2.243487	0.019418
